# Supplementary material for: Community-Onset Fungemias: Epidemiology and Genomic Characterization at a Tertiary-Care Hospital in Barcelona, Spain
Source: J Fungi (Basel). 2025 Nov 14;11(11):808. doi: 10.3390/jof11110808 (PMC12653272; doi:10.3390/jof11110808)
Supplement: Supplementary file 1 [file jof-11-00808-s001.zip]

Archive with 1 entries (1 files):
- jof-3945710-supplementary.xlsx
