# Supplementary material for: Community-Onset Fungemias: Epidemiology and Genomic Characterization at a Tertiary-Care Hospital in Barcelona, Spain
Source: J Fungi (Basel). 2025 Nov 14;11(11):808. doi: 10.3390/jof11110808 (PMC12653272; doi:10.3390/jof11110808)
Supplement: Supplementary file 1 [file jof-11-00808-s001.zip › jof-3945710-supplementary.xlsx]

## Sheet: clinical
lab	nsoca	id	edad	sex	dn	ante-generated_table_list_label_10	ante-reserved_name_for_field_list_labels_11	ante-dm	ante-erc	ante-tumor_solido	ante-cancer_hemato	ante-neutropenia	ante-trans_hemato	ante-trans_solido	ante-tto_corti	ante-tto_quimio	ante-tto_inmuno	ante-cirurgia_3mese	s_cirugia	cat-cvc	cat-sonda_vesical	cat-hemodialisis	cat-nutri_parenteral	atb_30dias	tto-generated_table_list_label_33	tto-reserved_name_for_field_list_labels_35	tto-atb	tto-atf_30dias	tto-atf_flu	foco	f_mixta	f_persistente	tto_empirico	atb_empi	atf_empi	evolucio	d_ingreso	exitus7	exitus30
04H4345	752	919	74	1	1929-09-09			1	1	0	0	0	0	0	0	0	0	0		0	0	0	0	0						0	3	2	1	imp		3	3	1	1
05H10377	846	725	64	1	1941-07-18			0	0	1	0	0	0	0		1		0		0	0	0	0	0						0	0	2	0			3	2	1	1
06H1919	872	420	83	0	1922-05-07			0	0	0	0	0	0	0	0	0	0	0		0	0	0	0	0						abd	1	2	1	ptz		2	31	0	0
06H4885	880	772	63	1	1943-03-07			1	0	0	0	0	0	0	0	0	0	0		0	0	0	0	0						abd	0	2	1	ptz		3	56	0	0
06h8291	886	554	34	1	1971-11-16			0	0	0	0	0	0	0	0	0	0	0		0	0	0	0	1			1	2		uro	0	2	1			3	66	0	0
06H12448	900	621	59	0	1947-03-09			0	0	1	0	0	0	0	0	1	0	1	abd	1	0	0	0	0						abd	0	2	1	cro		1	73	0	0
07H4856	912	352	71	1	1936-03-27			0	0	0	0	0	0	0	0	0	0	0		0	0	0	0	0						abd	0	2	0			1	6	0	0
07H5003	913	663	78	0	1929-01-29			1	0	0	0	0	0	0	0	0	0	0		0	0	0	0	0						uro	0	2	1	amc		1	48	0	0
07H7057	922	669	66	0	1940-09-14			0	0	0	1	1	1	0	1	1	0	0		1	0	0	0	0						abd	0	2	1			2	16	1	1
07H8022	928	762	84	1	1923-07-15			0	1	0	0	0	0	0	0	0	0	0		0	0	1	0	0						abd	3	2	1			1	37	0	0
07H10950	937	938	73	0	1934-10-02			0	0	0	0	0	0	0	1	0	0	0		0	0	0	0	1			1	2		uro	0	2	1	imp		2	31	0	1
08h9451	971	902	65	0	1942-10-01			1	0	1	0	0	0	0	0	1	0	0		0	0	0	0	1			1	2		car	0	2	3	ptz	flu	2	53	0	0
08h11192	974	332	36	1	1971-12-15			0	0	1	0	0	0	0	0	0	0	1	nero	0	0	0	0	1			1	2		cat	0	2	1	mem		2	212	0	0
09h8028	998	453	51	1	1959-01-15			0	0	0	0	0	0	0	0	0	1	0		0	0	0	0	0						0	1	2	0			4	13	0	1
09H13068	1003	937	35	0	1975-07-16						1	1	1	0	1	1	0	0		0	0	0	0	1			1	1	1	0	0	1	0			2	3	1	1
09H11269	1007	136	81	0	1928-08-15			1	0	0	0	0	0	0	0	0	0	0		0	0	0	0	1			1	2		uro	0	2	1	cro		1	10	0	0
10h7291	1064	299	0.007	1	2010-07-22			0	0	0	0	0	0	0	0	0	0	0		0	0	0	0	0						0	0	2	1	amx		2	32	0	0
10h11166	1089	565	77	1	1934-03-25			1	1	0	0	0	0	0	0	0	0	0		0	1	0	0	0						uro	0	2	1			1	16	0	0
11h3115	1106	821	0.196	1	2010-08-13			0	0	0	1	1	0	0	0	1	0	0		0	0	0	0	0						0	0	1	1	mem caz		3	43	0	0
12h11481	1159	964	66	0	1946-07-13			0	0	0	0	0	0	0	0	0	0	1	abd	0	0	0	0	0						abd	0	2	1			1	16	0	0
13H8572	1185	120	78	1	1935-03-17			1	0	0	0	0	0	0	0	0	0	0		0	0	0	0	0						0	0	2	1	caz		1	9	0	0
13H8585	1186	224	51	0	1960-01-03			0	0	1	0	0	0	0	0	1	0	0		1	0	0	0	1			1			cat	3	1	1			1	13	0	0
13H8576	1187	269	26	0	1986-06-23			0	0	0	0	0	0	0	0	0	0	0		0	0	0	0	0						0	0	2	1			2	9	0	0
15H2823	1281	665	90	1	1925-02-24			1	1	1	0	0	0	0	0	0	0	0		0	0	0	0	0						0	0	2	1	cro		1	2	0	0
15H10015	1311	341	88	0	1927-02-02			0	1	0	0	0	0	0	0	0	0	0		0	0	0	0	0						0	0	2	1	cro		1	3	0	0
15H13380	1327	516	77	1	1938-01-23			0	0	1	1	0	0	0	1	1	1	0		0	0	0	0	1			1			0	3	2	1	ptz		3	5	1	1
16H294	1335	997	88	1	1927-08-19			0	0	0	0	0	0	0	0	0	0	0		0	1	0	0	1			1			uro	0	2	1	cro		1	24	0	0
16H5561	1348	483	72	1	1944-02-10				1	1	0	0	0	0	0	0	0	1	abd	1	1	0	0	0						uro	0	2	1	ptz		1	14	0	0
18H2803	1414	585	73	1	1944-03-27			1	0	1	0	0	0	0	1	1		1	abd	1	0	0	0	1			1	2		abd	3	2	1	mem		5	3	1	1
18H9813	1428	933	82	1	1936-04-09			0	0	0	0	0	0	0	0	0	0	0		0	1	0	0	0						uro	0	2	1			1	12	0	0
18H16242	1437	227	85	0	1933-05-12			0	0	1	0	0	0	0	0	0	0	1	abd	0	0	0	0	0						abd	3	2	1	mem		3	15	0	0
19H10135	1460	918	58	1	1961-06-03			1	0	0	0	0	0	0	0	0	0	0		1	0	0	0	1			1	1	1	cat	0	2	1	caz		1	31	0	0
19H14439	1463	841	91	0	1928-01-14			0	0	0	0	0	0	0	0	0	0	0		0	0	0	0	0						0	0	2	1	amc		1	7	1	1
20H3811	1477	384	76	1	1943-03-23			0	0	1	0	0	0	0	1	0	0	0		1	0	0	0	1			1	2		cat	3	2	1	ctz		1	13	0	0
20H10879	1489	115	91	0	1929-05-31			1	0	0	0	0	0	0	0	0	0	0		0	0	0	0	1			1	2		0	0	2	0			1	1	0	0
20H11930	1491	646	19	1	2000-11-11			0	0	1	0	0	0	0	0	1	1	0		1	0	0	0	1			1	2		0	0	2	0			2	1	1	1
21H6982	1506	796	73	0	1947-10-15			0	0	0	0	0	0	0	0	0	0	0		0	0	0	0	0						0	0	2	1			1	15	0	1
22H11025	1541	982	76	1	1945-09-04			1	0	1	0	0	0	0	0	0	0	1	abd	0	0	0	0	0						uro	0	2	1	mem		1	1	0	0
22H12615	1542	370	91	0	1931-09-02			0	0	0	0	0	0	0	0	0	0	1	abd	0	0	0	0	0						0	0	2	1	mem		1	10	0	0
22H14095	1544	975	85	1	1937-05-27			1	0	0	0	0	0	0	0	0	0	0		0	0	0	0	0						uro	0	2	1	amx		1	1	0	0
22H16886	1549	584	82	0	1940-06-13			0	0	1	0	0	0	0	1	0	0	1	abd	1	0	0	0	1			1	2		cat	0	2	1	ptz		1	21	0	1
23H5633	1560	59	61	0	1962-01-30			0	0	0	0	0	0	0	0	0	0	1	cot	0	0	0	0	1			1	2		art	0	2	1	cro		1	68	0	0
23H8346	1564	879	92	1	1930-12-31			0	0	0	0	0	0	0	1	0	0	0		0	0	0	0	1			1	2		uro	0	2	1	cro		4	1	1	1
23H10724	1566	47	81	1	1940-12-30			0	0	0	0	0	0	0	0	0	0	0		1	0	0	0	1			1	2		cat	0	2	1	mem		1	16	0	0
23H17282	1573	498	90	0	1933-09-19			1	1	0	0	0	0	0	0	0	0	1	abd	0	0	0	0	0						0	0	2	0			1	20	0	0
23H18970	1577	807	81	0	1941-09-04			0	0	1	0	0	0	0	0	0	0	0		0	0	0	0	1			1			abd	0	2	1	mem		2	31	0	0
24H12409	12409	907	79	1	1944-11-08			1	1	0	0	0	0	0	0	0	0	0		0	1	0	0	1			1	2		0	0	1	1	mem		2	2	1	1
24H18649	18649	390	64	1	1960-02-11			0	0	0	0	0	0	0	0	0	0	0		1	0	0	0	1			1	2		cat	0	2	1	ptz		1	18	0	0

## Sheet: antifungal
id	lab	nsoca	molecular	molecular_name	Microorganisme	AMFO	AMFO_mic	ANIDU	ANIDU_mic	CASPO	CASPO_mic	MICA	MICA_mic	FLUC	FLUC_mic	VORI	VORI_mic
725	05H10377A	846	0		Candida albicans	S	0.25	S	0.06	S	0.06	S	<0.008	S	0.25	S	<0.008
420	06H01919A	872	0		Candida albicans	S	0.125	S	0.06	S	0.06	S	<0.008	S	<0.125	S	<0.008
772	06H04885A	880	1	Candida albicans	Candida albicans	S	0.25	S	<0.016	S	0.03	S	<0.008	S	0.25	S	<0.008
554	06H08291A	886	1	Candida albicans	Candida albicans	S	0.06	S	0.06	S	0.06	S	<0.008	S	<0.125	S	<0.008
621	06H12448A	900	1	Nakaseomyces glabratus	Candida glabrata	S	0.25	S	0.125	S	0.125	S	0.03	SDD	16	NA	0.125
352	07H04856A	912	1	Nakaseomyces glabratus	Candida glabrata	S	0.125	S	0.016	S	0.125	S	0.016	SDD	16	NA	0.25
663	07H05003A	913	0		Candida glabrata	S	0.06	S	0.03	S	0.06	S	0.008	SDD	32	NA	0.25
669	07H07057A	922	1	Nakaseomyces glabratus	Candida glabrata	S	0.125	S	0.03	S	0.03	S	0.016	SDD	16	NA	0.5
762	07H08022A	928	0		Candida parapsilosis	S	0.5	S	2	S	4	S	1	S	2	S	0.03
938	07H10950A	937	1	Candida albicans	Candida albicans	S	1	S	0.125	S	0.125	S	0.016	R	>256	R	>16
902	08H09451A	971	1	Candida albicans	Candida albicans	S	0.5	S	0.03	S	0.016	S	<0.008	S	0.5	S	<0.008
332	08H11192A	974	1	Candida orthopsilosis	Candida parapsilosis	S	0.5	S	1	S	0.5	S	1	S	0.5	S	<0.008
453	09H08028A	998	1	Candida albicans	Candida albicans	S	1	S	<0.016	S	0.06	S	<0.008	S	0.5	S	0.016
453	09H08104A	1000	0		Candida tropicalis	S	0.5	S	0.016	S	0.016	S	<0.008	S	0.5	S	0.016
136	09H11269A	1007	1	Nakaseomyces glabratus	Candida glabrata	S	0.5	S	0.03	S	0.125	S	0.016	SDD	16	NA	0.25
937	09H13068A	1003	1	Pichia kudriavzevii	Candida krusei	S	0.25	S	0.03	S	0.25	S	0.25	R	64	S	0.25
299	10H07291A	1064	1	Candida tropicalis	Candida tropicalis	S	0.25	S	0.5	S	0.125	S	0.03	S	1	S	0.125
565	10H11166A	1089	1	Candida albicans	Candida albicans	S	0.25	S	<0.016	S	0.06	S	0.016	S	0.25	S	<0.008
821	11H03115A	1106	1	Candida parapsilosis	Candida parapsilosis	S	0.25	S	0.125	S	0.125	S	0.016	S	0.25	S	<0.008
964	12H11481A	1159	1	Candida albicans	Candida albicans	S	0.5	S	<0.016	S	0.016	S	<0.008	S	0.25	S	<0.008
120	13H08572A	1185	1	Candida albicans	Candida albicans	S	1	S	0.03	S	0.06	S	0.016	S	0.25	S	<0.008
269	13H08576A	1187	0		Candida parapsilosis	S	0.5	S	2	S	0.5	S	1	S	0.5	S	<0.008
224	13H08585A	1186	1	Candida parapsilosis	Candida parapsilosis	S	0.5	S	2	S	0.25	S	1	S	0.5	S	<0.008
224	13H10145A	1191	1	Candida parapsilosis	Candida parapsilosis	S	0.5	S	1	S	0.25	S	1	S	0.5	S	0.016
665	15H02823A	1281	1	Candida albicans	Candida albicans	S	0.5	S	0.03	S	0.03	S	<0.008	S	<0.125	S	<0.008
341	15H10015A	1311	1	Nakaseomyces glabratus	Candida glabrata	S	1	S	0.125	S	0.12	S	0.016	SDD	16	NA	0.5
516	15H13380A	1327	1	Nakaseomyces glabratus	Candida glabrata	S	0.5	S	0.125	S	0.06	S	0.016	SDD	16	NA	0.125
997	16H00294A	1335	0		Candida albicans	S	1	S	0.03	S	0.016	S	<0.008	S	0.25	S	<0.008
483	16H05561A	1348	1	Candida albicans	Candida albicans	S	0.5	S	<0.016	S	0.06	S	0.03	S	0.25	S	<0.008
585	18H02803A	1414	1	Candida tropicalis	Candida tropicalis	S	1	S	0.125	S	0.125	S	0.03	S	2	S	0.125
933	18H09813A	1428	1	Candida albicans	Candida albicans	S	1	S	0.06	S	0.06	S	<0.008	S	0.5	S	<0.008
227	18H16242A	1437	1	Candida tropicalis	Candida tropicalis	S	1	S	0.125	S	0.03	S	0.03	S	2	S	0.12
918	19H10135A	1460	1	Candida albicans	Candida albicans	S	1	S	0.06	S	0.06	S	<0.008	S	<0.125	S	<0.008
841	19H14439A	1463	1	Nakaseomyces glabratus	Candida glabrata	S	0.25	S	0.03	S	0.06	S	0.008	SDD	4	NA	0.125
384	20H03811A	1477	1	Nakaseomyces glabratus	Candida glabrata	S	0.5	S	<0.016	S	0.03	S	0.016	R	128	NA	>16
115	20H10879A	1489	1	Nakaseomyces glabratus	Candida glabrata	S	0.25	S	0.03	S	0.06	S	<0.008	SDD	0.5	NA	0.03
646	20H11930A	1491	1	Candida albicans	Candida albicans	S	0.5	S	0.06	S	0.06	S	<0.008	S	0.25	S	<0.008
796	21H06982A	1506	1	Candida albicans	Candida albicans	S	0.5	S	0.125	S	0.125	S	0.016	S	0.5	S	0.016
982	22H11025A	1541	1	Nakaseomyces glabratus	Candida glabrata	S	<0.12	S	0.125	I	0.25	S	0.03	SDD	8	NA	0.125
370	22H12615A	1542	1	Clavispora lusitaniae	Candida lusitaniae	NA	0.5	NA	0.125	NA	0.25	NA	0.125	NA	1	NA	0.03
975	22H14095A	1544	1	Nakaseomyces glabratus	Candida glabrata	S	0.5	S	0.06	S	0.125	S	0.016	SDD	8	NA	0.125
584	22H16886A	1549	1	Candida parapsilosis	Candida parapsilosis	S	0.5	S	2	S	0.25	S	1	S	0.25	S	<0.008
59	23H05633A	1560	1	Nakaseomyces glabratus	Candida glabrata	S	0.5	S	0.03	S	0.06	S	0.016	SDD	1	NA	0.03
879	23H08346A	1564	1	Candida tropicalis	Candida tropicalis	S	1	S	0.125	S	0.25	S	0.03	S	2	S	0.125
47	23H10724A	1566	1	Candida tropicalis	Candida tropicalis	S	1	S	0.06	S	0.25	S	0.03	S	2	S	0.125
498	23H17282A	1573	1	Candida albicans	Candida albicans	S	0.5	S	<0.016	S	0.03	S	0.016	S	0.25	S	<0.008
807	23H18970A	1577	1	Pichia kudriavzevii	Candida krusei	S	0.25	S	0.03	S	0.25	S	0.125	R	64	S	0.25
907	24H12409A	12409	1	Candida albicans	Candida albicans	S	1	S	<0.016	S	0.06	S	0.016	S	0.5	S	0.016
390	24H18649A	18649	1	Candida albicans	Candida albicans	S	0.5	S	0.016	S	0.06	S	<0.008	S	0.5	S	<0.008
919	04H04345A	752	1	Candida albicans	Candida albicans	S	0.006	S	0.016	S	0.06	S	0.03	S	<0.125	S	<0.008
420	06H01919A	872	0		Candida parapsilosis	S	0.125	S	2	S	0.25	S	1	S	0.5	S	<0.008
453	09H08028A	999	1	Nakaseomyces glabratus	Candida glabrata	S	1	S	0.06	S	0.06	S	0.016	SDD	16	NA	0.25

## Sheet: WGS
id	specie	Strain	Protein	Fragment	Position_reference	AA_reference	AA_query	Fungicide_resistance
453	Nakaseomyces glabratus	CAC_999	Erg4	1	13	T	N	Various(NA/-8)
453	Nakaseomyces glabratus	CAC_999	Erg6	1	48	R	K	Various(NA/-8)
136	Nakaseomyces glabratus	CAC_1007	Cdr1	1	58	H	Y	Various(NA/-8)
384	Nakaseomyces glabratus	CAC_1477	Cdr1	1	58	H	Y	Various(NA/-8)
621	Nakaseomyces glabratus	CAC_900	Cdr1	1	58	H	Y	Various(NA/-8)
453	Nakaseomyces glabratus	CAC_999	Cdr1	1	58	H	Y	Various(NA/-8)
136	Nakaseomyces glabratus	CAC_1007	Pdr1	1	76	S	P	Various(NA/-8)
841	Nakaseomyces glabratus	CAC_1463	Pdr1	1	76	S	P	Various(NA/-8)
384	Nakaseomyces glabratus	CAC_1477	Pdr1	1	76	S	P	Various(NA/-8)
982	Nakaseomyces glabratus	CAC_1541	Pdr1	1	76	S	P	Various(NA/-8)
59	Nakaseomyces glabratus	CAC_1560	Pdr1	1	76	S	P	Various(NA/-8)
621	Nakaseomyces glabratus	CAC_900	Pdr1	1	76	S	P	Various(NA/-8)
453	Nakaseomyces glabratus	CAC_999	Pdr1	1	76	S	P	Various(NA/-8)
136	Nakaseomyces glabratus	CAC_1007	Pdr1	1	91	V	I	Various(NA/-8)
341	Nakaseomyces glabratus	CAC_1311	Pdr1	1	91	V	I	Various(NA/-8)
841	Nakaseomyces glabratus	CAC_1463	Pdr1	1	91	V	I	Various(NA/-8)
384	Nakaseomyces glabratus	CAC_1477	Pdr1	1	91	V	I	Various(NA/-8)
115	Nakaseomyces glabratus	CAC_1489	Pdr1	1	91	V	I	Various(NA/-8)
982	Nakaseomyces glabratus	CAC_1541	Pdr1	1	91	V	I	Various(NA/-8)
975	Nakaseomyces glabratus	CAC_1544	Pdr1	1	91	V	I	Various(NA/-8)
59	Nakaseomyces glabratus	CAC_1560	Pdr1	1	91	V	I	Various(NA/-8)
621	Nakaseomyces glabratus	CAC_900	Pdr1	1	91	V	I	Various(NA/-8)
352	Nakaseomyces glabratus	CAC_912	Pdr1	1	91	V	I	Various(NA/-8)
669	Nakaseomyces glabratus	CAC_922	Pdr1	1	91	V	I	Various(NA/-8)
453	Nakaseomyces glabratus	CAC_999	Pdr1	1	91	V	I	Various(NA/-8)
136	Nakaseomyces glabratus	CAC_1007	Pdr1	1	98	L	S	Various(NA/-8)
341	Nakaseomyces glabratus	CAC_1311	Pdr1	1	98	L	S	Various(NA/-8)
841	Nakaseomyces glabratus	CAC_1463	Pdr1	1	98	L	S	Various(NA/-8)
384	Nakaseomyces glabratus	CAC_1477	Pdr1	1	98	L	S	Various(NA/-8)
115	Nakaseomyces glabratus	CAC_1489	Pdr1	1	98	L	S	Various(NA/-8)
982	Nakaseomyces glabratus	CAC_1541	Pdr1	1	98	L	S	Various(NA/-8)
975	Nakaseomyces glabratus	CAC_1544	Pdr1	1	98	L	S	Various(NA/-8)
59	Nakaseomyces glabratus	CAC_1560	Pdr1	1	98	L	S	Various(NA/-8)
621	Nakaseomyces glabratus	CAC_900	Pdr1	1	98	L	S	Various(NA/-8)
352	Nakaseomyces glabratus	CAC_912	Pdr1	1	98	L	S	Various(NA/-8)
669	Nakaseomyces glabratus	CAC_922	Pdr1	1	98	L	S	Various(NA/-8)
453	Nakaseomyces glabratus	CAC_999	Pdr1	1	98	L	S	Various(NA/-8)
483	Candida albicans	CAC_1348	Cyp51	1	116	D	E	Clotrimazole(3/NA)	Fluconazole(3/-1)	Isavuconazole(3/NA)	Itraconazole(8/-1)	Posaconazole(NA/-1)	Voriconazole(NA/-1)
47	Candida tropicalis	CAC_1566	Ben1	1	133	E	D	Fluconazole(8/NA)	Voriconazole(8/NA)
964	Candida albicans	CAC_1159	Upc2	1	142	I	S	Fluconazole(8/-7)
907	Candida albicans	CAC_12409	Upc2	1	142	I	S	Fluconazole(8/-7)
665	Candida albicans	CAC_1281	Upc2	1	142	I	S	Fluconazole(8/-7)
933	Candida albicans	CAC_1428	Upc2	1	142	I	S	Fluconazole(8/-7)
918	Candida albicans	CAC_1460	Upc2	1	142	I	S	Fluconazole(8/-7)
498	Candida albicans	CAC_1573	Upc2	1	142	I	S	Fluconazole(8/-7)
772	Candida albicans	CAC_880	Upc2	1	142	I	S	Fluconazole(8/-7)
554	Candida albicans	CAC_886	Upc2	1	142	I	S	Fluconazole(8/-7)
902	Candida albicans	CAC_971	Upc2	1	142	I	S	Fluconazole(8/-7)
136	Nakaseomyces glabratus	CAC_1007	Pdr1	1	143	T	P	Various(NA/-8)
841	Nakaseomyces glabratus	CAC_1463	Pdr1	1	143	T	P	Various(NA/-8)
384	Nakaseomyces glabratus	CAC_1477	Pdr1	1	143	T	P	Various(NA/-8)
982	Nakaseomyces glabratus	CAC_1541	Pdr1	1	143	T	P	Various(NA/-8)
59	Nakaseomyces glabratus	CAC_1560	Pdr1	1	143	T	P	Various(NA/-8)
621	Nakaseomyces glabratus	CAC_900	Pdr1	1	143	T	P	Various(NA/-8)
453	Nakaseomyces glabratus	CAC_999	Pdr1	1	143	T	P	Various(NA/-8)
120	Candida albicans	CAC_1185	Mrr2	1	144	L	V	Fluconazole(8/NA)
483	Candida albicans	CAC_1348	Mrr2	1	144	L	V	Fluconazole(8/NA)
933	Candida albicans	CAC_1428	Mrr2	1	144	L	V	Fluconazole(8/NA)
796	Candida albicans	CAC_1506	Mrr2	1	144	L	V	Fluconazole(8/NA)
772	Candida albicans	CAC_880	Mrr2	1	144	L	V	Fluconazole(8/NA)
554	Candida albicans	CAC_886	Mrr2	1	144	L	V	Fluconazole(8/NA)
902	Candida albicans	CAC_971	Mrr2	1	144	L	V	Fluconazole(8/NA)
120	Candida albicans	CAC_1185	Mrr2	1	145	T	A	Fluconazole(8/NA)
483	Candida albicans	CAC_1348	Mrr2	1	145	T	A	Fluconazole(8/NA)
933	Candida albicans	CAC_1428	Mrr2	1	145	T	A	Fluconazole(8/NA)
796	Candida albicans	CAC_1506	Mrr2	1	145	T	A	Fluconazole(8/NA)
772	Candida albicans	CAC_880	Mrr2	1	145	T	A	Fluconazole(8/NA)
554	Candida albicans	CAC_886	Mrr2	1	145	T	A	Fluconazole(8/NA)
902	Candida albicans	CAC_971	Mrr2	1	145	T	A	Fluconazole(8/NA)
136	Nakaseomyces glabratus	CAC_1007	Fen1	1	155	M	T	Various(NA/-8)
453	Nakaseomyces glabratus	CAC_999	Fen1	1	155	M	T	Various(NA/-8)
120	Candida albicans	CAC_1185	Mrr2	1	165	S	N	Fluconazole(NA/-8)
665	Candida albicans	CAC_1281	Mrr2	1	165	S	N	Fluconazole(NA/-8)
483	Candida albicans	CAC_1348	Mrr2	1	165	S	N	Fluconazole(NA/-8)
933	Candida albicans	CAC_1428	Mrr2	1	165	S	N	Fluconazole(NA/-8)
796	Candida albicans	CAC_1506	Mrr2	1	165	S	N	Fluconazole(NA/-8)
772	Candida albicans	CAC_880	Mrr2	1	165	S	N	Fluconazole(NA/-8)
554	Candida albicans	CAC_886	Mrr2	1	165	S	N	Fluconazole(NA/-8)
902	Candida albicans	CAC_971	Mrr2	1	165	S	N	Fluconazole(NA/-8)
136	Nakaseomyces glabratus	CAC_1007	Erg2	1	207	I	V	Various(NA/-8)
341	Nakaseomyces glabratus	CAC_1311	Erg2	1	207	I	V	Various(NA/-8)
841	Nakaseomyces glabratus	CAC_1463	Erg2	1	207	I	V	Various(NA/-8)
384	Nakaseomyces glabratus	CAC_1477	Erg2	1	207	I	V	Various(NA/-8)
115	Nakaseomyces glabratus	CAC_1489	Erg2	1	207	I	V	Various(NA/-8)
982	Nakaseomyces glabratus	CAC_1541	Erg2	1	207	I	V	Various(NA/-8)
975	Nakaseomyces glabratus	CAC_1544	Erg2	1	207	I	V	Various(NA/-8)
59	Nakaseomyces glabratus	CAC_1560	Erg2	1	207	I	V	Various(NA/-8)
621	Nakaseomyces glabratus	CAC_900	Erg2	1	207	I	V	Various(NA/-8)
352	Nakaseomyces glabratus	CAC_912	Erg2	1	207	I	V	Various(NA/-8)
669	Nakaseomyces glabratus	CAC_922	Erg2	1	207	I	V	Various(NA/-8)
453	Nakaseomyces glabratus	CAC_999	Erg2	1	207	I	V	Various(NA/-8)
136	Nakaseomyces glabratus	CAC_1007	Msh2	1	239	V	L	Echinocandin(8/NA)	Fluconazole(8/NA)	Various(NA/-8)
59	Nakaseomyces glabratus	CAC_1560	Msh2	1	239	V	L	Echinocandin(8/NA)	Fluconazole(8/NA)	Various(NA/-8)
453	Nakaseomyces glabratus	CAC_999	Msh2	1	239	V	L	Echinocandin(8/NA)	Fluconazole(8/NA)	Various(NA/-8)
341	Nakaseomyces glabratus	CAC_1311	Pdr1	1	243	D	N	Fluconazole(4/NA)	Posaconazole(4/-8)	Prochloraz(4/NA)
115	Nakaseomyces glabratus	CAC_1489	Pdr1	1	243	D	N	Fluconazole(4/NA)	Posaconazole(4/-8)	Prochloraz(4/NA)
975	Nakaseomyces glabratus	CAC_1544	Pdr1	1	243	D	N	Fluconazole(4/NA)	Posaconazole(4/-8)	Prochloraz(4/NA)
352	Nakaseomyces glabratus	CAC_912	Pdr1	1	243	D	N	Fluconazole(4/NA)	Posaconazole(4/-8)	Prochloraz(4/NA)
669	Nakaseomyces glabratus	CAC_922	Pdr1	1	243	D	N	Fluconazole(4/NA)	Posaconazole(4/-8)	Prochloraz(4/NA)
453	Nakaseomyces glabratus	CAC_999	Ben1	1	254	V	I	Various(NA/-8)
964	Candida albicans	CAC_1159	Cyp51	1	266	E	D	Fluconazole(NA/-1)
483	Candida albicans	CAC_1348	Cyp51	1	266	E	D	Fluconazole(NA/-1)
918	Candida albicans	CAC_1460	Cyp51	1	266	E	D	Fluconazole(NA/-1)
554	Candida albicans	CAC_886	Cyp51	1	266	E	D	Fluconazole(NA/-1)
821	Candida parapsilosis	CAC_1106	Cyp51	1	398	R	I	Fluconazole(NA/-1)	Isavuconazole(NA/-1)	Posaconazole(NA/-1)	Voriconazole(NA/-1)
224	Candida parapsilosis	CAC_1186	Cyp51	1	398	R	I	Fluconazole(NA/-1)	Isavuconazole(NA/-1)	Posaconazole(NA/-1)	Voriconazole(NA/-1)
341	Nakaseomyces glabratus	CAC_1311	Erg8	1	448	N	S	Various(NA/-8)
841	Nakaseomyces glabratus	CAC_1463	Erg8	1	448	N	S	Various(NA/-8)
384	Nakaseomyces glabratus	CAC_1477	Erg8	1	448	N	S	Various(NA/-8)
115	Nakaseomyces glabratus	CAC_1489	Erg8	1	448	N	S	Various(NA/-8)
982	Nakaseomyces glabratus	CAC_1541	Erg8	1	448	N	S	Various(NA/-8)
975	Nakaseomyces glabratus	CAC_1544	Erg8	1	448	N	S	Various(NA/-8)
621	Nakaseomyces glabratus	CAC_900	Erg8	1	448	N	S	Various(NA/-8)
352	Nakaseomyces glabratus	CAC_912	Erg8	1	448	N	S	Various(NA/-8)
669	Nakaseomyces glabratus	CAC_922	Erg8	1	448	N	S	Various(NA/-8)
453	Nakaseomyces glabratus	CAC_999	Erg8	1	448	N	S	Various(NA/-8)
907	Candida albicans	CAC_12409	Mrr2	1	451	V	A	Fluconazole(NA/-8)
665	Candida albicans	CAC_1281	Mrr2	1	451	V	A	Fluconazole(NA/-8)
646	Candida albicans	CAC_1491	Mrr2	1	451	V	A	Fluconazole(NA/-8)
919	Candida albicans	CAC_752	Mrr2	1	451	V	A	Fluconazole(NA/-8)
646	Candida albicans	CAC_1491	Mrr2	1	466	S	L	Fluconazole(NA/-8)
646	Candida albicans	CAC_1491	Mrr2	1	468	A	G	Fluconazole(NA/-8)
120	Candida albicans	CAC_1185	Mrr2	1	480	S	P	Fluconazole(NA/-8)
907	Candida albicans	CAC_12409	Mrr2	1	480	S	P	Fluconazole(NA/-8)
483	Candida albicans	CAC_1348	Mrr2	1	480	S	P	Fluconazole(NA/-8)
933	Candida albicans	CAC_1428	Mrr2	1	480	S	P	Fluconazole(NA/-8)
646	Candida albicans	CAC_1491	Mrr2	1	480	S	P	Fluconazole(NA/-8)
796	Candida albicans	CAC_1506	Mrr2	1	480	S	P	Fluconazole(NA/-8)
772	Candida albicans	CAC_880	Mrr2	1	480	S	P	Fluconazole(NA/-8)
554	Candida albicans	CAC_886	Mrr2	1	480	S	P	Fluconazole(NA/-8)
902	Candida albicans	CAC_971	Mrr2	1	480	S	P	Fluconazole(NA/-8)
918	Candida albicans	CAC_1460	Cyp51	1	488	V	I	Fluconazole(8/-8)	Itraconazole(8/-8)	Ketoconazole(8/NA)	Posaconazole(2/-8)	Voriconazole(2/-8)
964	Candida albicans	CAC_1159	Cdr1	1	539	S	R	New	mutation
390	Candida albicans	CAC_18649	Cdr1	1	539	S	R	New	mutation
919	Candida albicans	CAC_752	Cdr1	1	539	S	R	New	mutation
964	Candida albicans	CAC_1159	Cdr1	1	616	V	F	Tacrolimus(2/NA)
390	Candida albicans	CAC_18649	Cdr1	1	616	V	F	Tacrolimus(2/NA)
919	Candida albicans	CAC_752	Cdr1	1	616	V	F	Tacrolimus(2/NA)
964	Candida albicans	CAC_1159	Cdr1	1	673	T	A	New	mutation
390	Candida albicans	CAC_18649	Cdr1	1	673	T	A	New	mutation
964	Candida albicans	CAC_1159	Tac1	1	677	M	del	Fluconazole(1/NA)
483	Candida albicans	CAC_1348	Tac1	1	677	M	del	Fluconazole(1/NA)
933	Candida albicans	CAC_1428	Tac1	1	677	M	del	Fluconazole(1/NA)
796	Candida albicans	CAC_1506	Tac1	1	677	M	del	Fluconazole(1/NA)
796	Candida albicans	CAC_1506	Tac1	2	677	M	del	Fluconazole(1/NA)
498	Candida albicans	CAC_1573	Tac1	1	677	M	del	Fluconazole(1/NA)
982	Nakaseomyces glabratus	CAC_1541	Erg7	1	732	T	A	Various(NA/-8)
453	Nakaseomyces glabratus	CAC_999	Erg7	1	732	T	A	Various(NA/-8)
390	Candida albicans	CAC_18649	Cdr1	1	753	A	K	New	mutation
136	Nakaseomyces glabratus	CAC_1007	Pdr15	1	839	E	D	Various(NA/-8)
341	Nakaseomyces glabratus	CAC_1311	Pdr15	1	839	E	D	Various(NA/-8)
841	Nakaseomyces glabratus	CAC_1463	Pdr15	1	839	E	D	Various(NA/-8)
384	Nakaseomyces glabratus	CAC_1477	Pdr15	1	839	E	D	Various(NA/-8)
115	Nakaseomyces glabratus	CAC_1489	Pdr15	1	839	E	D	Various(NA/-8)
982	Nakaseomyces glabratus	CAC_1541	Pdr15	1	839	E	D	Various(NA/-8)
975	Nakaseomyces glabratus	CAC_1544	Pdr15	1	839	E	D	Various(NA/-8)
59	Nakaseomyces glabratus	CAC_1560	Pdr15	1	839	E	D	Various(NA/-8)
621	Nakaseomyces glabratus	CAC_900	Pdr15	1	839	E	D	Various(NA/-8)
352	Nakaseomyces glabratus	CAC_912	Pdr15	1	839	E	D	Various(NA/-8)
669	Nakaseomyces glabratus	CAC_922	Pdr15	1	839	E	D	Various(NA/-8)
453	Nakaseomyces glabratus	CAC_999	Pdr15	1	839	E	D	Various(NA/-8)
918	Candida albicans	CAC_1460	Mrr1	1	880	A	E	Brefeldin_A(1/NA)	Cerulenin(1/NA)	Fluconazole(1/NA)
919	Candida albicans	CAC_752	Mrr1	1	880	A	E	Brefeldin_A(1/NA)	Cerulenin(1/NA)	Fluconazole(1/NA)
665	Candida albicans	CAC_1281	Mrr1	1	1020	E	Q	Brefeldin_A(NA/-1)	Cerulenin(NA/-1)	Fluconazole(NA/-1)
498	Candida albicans	CAC_1573	Mrr1	1	1020	E	Q	Brefeldin_A(NA/-1)	Cerulenin(NA/-1)	Fluconazole(NA/-1)
772	Candida albicans	CAC_880	Mrr1	1	1020	E	Q	Brefeldin_A(NA/-1)	Cerulenin(NA/-1)	Fluconazole(NA/-1)
453	Nakaseomyces glabratus	CAC_999	Pdr15	1	1530	T	K	Various(NA/-8)
938	Candida albicans	CAC_937	Mrr1	1	1020	E	Q	Brefeldin_A(NA/-1)	Cerulenin(NA/-1)	Fluconazole(NA/-1)
938	Candida albicans	CAC_937	Mrr2	1	144	L	V	Fluconazole(8/NA)
938	Candida albicans	CAC_937	Mrr2	1	145	T	A	Fluconazole(8/NA)
938	Candida albicans	CAC_937	Mrr2	1	165	S	N	Fluconazole(NA/-8)
938	Candida albicans	CAC_937	Mrr2	1	480	S	P	Fluconazole(NA/-8)
938	Candida albicans	CAC_937	Cdr1	1	365	T	del	Manual
938	Candida albicans	CAC_937	Cdr1	1	790	Q	del	Manual
938	Candida albicans	CAC_937	Cdr1	1	947	T	S	Manual
938	Candida albicans	CAC_937	Cdr1	1	949	E	P	Manual
938	Candida albicans	CAC_937	Cdr1	1	1499	N	stop	Manual
938	Candida albicans	CAC_937	Cdr1	1	1500	K	del	Manual
938	Candida albicans	CAC_937	Cdr1	1	1501	K	del	Manual
938	Candida albicans	CAC_937	Cyp51	1	142	Q	del	Manual
938	Candida albicans	CAC_937	Mrr1	1	27	V	del	Manual
938	Candida albicans	CAC_937	Mrr1	1	166	PQS	PQSNPQSNPQSNPQSNP	Manual
938	Candida albicans	CAC_937	Mrr1	1	248	L	V	Manual
938	Candida albicans	CAC_937	Mrr1	1	336	E	del	Manual
938	Candida albicans	CAC_937	Mrr1	1	340	V	E	Manual
938	Candida albicans	CAC_937	Mrr2	1	204	I	del	Manual
938	Candida albicans	CAC_937	Mrr2	1	580	S	del	Manual
938	Candida albicans	CAC_937	Cap1	1	188	Q	QQ	Manual
982	Nakaseomyces glabratus	CAC_1541	FKS2	1	659	F	C	Manual
982	Nakaseomyces glabratus	CAC_1541	FKS3	1	1039	R	L	Manual
982	Nakaseomyces glabratus	CAC_1541	FKS3	1	1825	N	S	Manual
136	Nakaseomyces glabratus	CAC_1007	FKS3	1	1472	R	Q	Manual
384	Nakaseomyces glabratus	CAC_1477	FKS3	1	1472	R	Q	Manual
59	Nakaseomyces glabratus	CAC_1560	FKS3	1	1472	R	Q	Manual
59	Nakaseomyces glabratus	CAC_1560	FKS3	1	1621	A	T	Manual
384	Nakaseomyces glabratus	CAC_1477	Pdr1	1	857	G	V	Manual
